# Supplementary material for: Effectiveness of Somatosensory Stimulation for the Lower Limb and Foot to Improve Balance and Gait after Stroke: A Systematic Review
Source: Brain Sci. 2022 Aug 19;12(8):1102. doi: 10.3390/brainsci12081102 (PMC9405913; doi:10.3390/brainsci12081102)
Supplement: Supplementary file 1 [file brainsci-12-01102-s001.zip]

Archive with 1 entries (1 files):
- brainsci-1853827-supplementary.pdf
